# Supplementary material for: Probiotic Bifidobacterium longum supplied with methimazole improved the thyroid function of Graves’ disease patients through the gut-thyroid axis
Source: Commun Biol. 2021 Sep 7;4:1046. doi: 10.1038/s42003-021-02587-z (PMC8423791; doi:10.1038/s42003-021-02587-z)
Supplement: Supplementary file 4 — Supplementary Data 1 [file 42003_2021_2587_MOESM4_ESM.xlsx]

## Sheet: Supplementary Data 1
Treatment	ID	M/F	AGE	WEIGHT	Edacity	Hidrosis	Skinny	Heart palpitations	Hand shake	Whiny	Hypodynamic	Exorbitism	Diarrhea	Menstrual disorder	Hereditary	Smoking	Alcoholism	Group	sample_id	ID_1	ID_2	ID_3	ID_4	ID_5	ID_6	ID_7	ID_8	ID_9
MMI	GA1X	Male	38	66kg	Y	Y	N	Y	Y	Y	Y	N	N	NA	Y	NO	NO	GD-1-1	1-R1、2-R16、T42	GD-1-1	R1	GA1X	GD-1-1-3	2R16	GA1Y	GD-1-1-6	T42	GA1Z
	GA3X	Female	37	59.5kg	Y	N	N	Y	N	Y	Y	N	N	NA	NA	NO	NO	GD-1-3	1-R3、2-R9、T35	GD-1-3	R3	GA3X	GD-1-3-3	2R9	GA3Y	GD-1-3-6	T35	GA3Z
	GA4X	Female	34	46.5kg	Y	Y	N	Y	Y	Y	Y	N	N	NA	NA	NO	NO	GD-1-4	1-R12、T14、T49	GD-1-4	R12	GA4X	GD-1-4-3	T49	GA4Y	GD-1-4-6	T14	GA4Z
	GA6X	Female	35	47kg	Y	Y	N	Y	Y	Y	Y	N	N	NA	NA	NO	NO	GD-1-6	1-R15、T8、T34	GD-1-6	R15	GA6X	GD-1-6-3	T34	GA6Y	GD-1-6-6	T8	GA6Z
	GA8X	Female	34	50kg	Y	Y	N	Y	Y	Y	Y	N	Y	NA	Y	NO	NO	GD-1-8	T28、F10、S8	GD-1-8	T28	GA8X	GD-1-8-3	F10	GA8Y	GD-1-8-6	S8	GA8Z
	GA9X	Female	39	51.5kg	Y	Y	N	Y	Y	Y	Y	N	N	NA	NA	Y	Y	GD-1-9	F7、S15	GD-1-9	F7	GA9X	GD-1-9-3	S15	GA9Y
	GA13X	Male	30	48kg	Y	Y	N	Y	Y	Y	Y	N	N	NA	NA	NO	NO	GD-1-13	1-R13、S3、S21	GD-1-13	R13	GA13X	GD-1-13-3	S3	GA13Y	GD-1-13-6	S21	GA13Z
	GA14X	Female	29	44kg	Y	Y	N	Y	Y	Y	Y	N	N	NA	NA	NO	NO	GD-1-14	F5、S7	GD-1-14	F5	GA14X	GD-1-14-3	S7	GA14Y
MMI+black bean	GB2X	Female	36	56kg	Y	Y	N	Y	Y	Y	Y	N	N	NA	NA	NO	NO	GD-2-2	1-R4、2-R13、T37	GD-2-2	R4	GB2X	GD-2-2-3	2R13	GB2Y	GD-2-2-6	T37	GB2Z
	GB4X	Female	36	48.5kg	Y	Y	N	Y	Y	Y	Y	Y	N	NA	NA	NO	NO	GD-2-4	1-R17、T19、T38	GD-2-4	R17	GB4X	GD-2-4-3	T38	GB4Y	GD-2-4-6	T19	GB4Z
	GB5X	Male	50	54kg	Y	Y	N	Y	Y	Y	Y	N	N	Y	NA	NO	NO	GD-2-5	2-R15、T15、T43	GD-2-5	2R15	GB5X	GD-2-5-3	T15	GB5Y	GD-2-5-6	T43	GB5Z
	GB6X	Male	46	64kg	Y	Y	N	Y	Y	Y	Y	N	N	N	NA	NO	NO	GD-2-6	2-R11、T5、T25	GD-2-6	2R11	GB6X	GD-2-6-3	T25	GB6Y	GD-2-6-6	T5	GB6Z
	GB7X	Female	31	67.5kg	Y	Y	N	Y	Y	Y	Y	N	N	NA	NA	Y	NO	GD-2-7	T3、T27、T41	GD-2-7	T41	GB7X	GD-2-7-3	T27	GB7Y	GD-2-7-6	T3	GB7Z
	GB8X	Female	30	65kg	Y	Y	N	Y	N	Y	Y	N	Y	NA	NA	NO	NO	GD-2-8	T1、T17、F1	GD-2-8	T17	GB8X	GD-2-8-3	T1	GB8Y	GD-2-8-6	F1	GB8Z
	GB9X	Female	51	45.5kg	Y	Y	N	Y	Y	Y	Y	N	N	NA	NA	NO	NO	GD-2-9	T2、T21、F6	GD-2-9	T21	GB9X	GD-2-9-3	T2	GB9Y	GD-2-9-6	F6	GB9Z
	GB11X	Female	25	65kg	Y	Y	N	Y	Y	Y	Y	N	Y	NA	NA	NO	NO	GD-2-11	F18、S20	GD-2-11	F18	GB11X	GD-2-11-3	S20	GB11Y
	GB12X	Female	32	46kg	Y	Y	N	Y	Y	Y	Y	N	N	NA	NA	NO	NO	GD-2-12	F8、S1	GD-2-12	F8	GB12X	GD-2-12-3	S1	GB12Y		Q7	GB12Z
MMI+probiotics	GD1X	Female	49	57kg	Y	Y	N	Y	Y	Y	Y	N	N	NA	NA	NO	NO	GD-4-1	1-R9、2-R14、T32	GD-4-1	R9	GD1X	GD-4-1-3	2R14	GD1Y	GD-4-1-6	T32	GD1Z
	GD2X	Male	51	52kg	Y	Y	N	N	Y	Y	Y	N	N	Y	NA	NO	NO	GD-4-2	1-R10、T30、T47	GD-4-2	R10	GD2X	GD-4-2-3	T30	GD2Y	GD-4-2-6	T47	GD2Z
	GD3X	Female	39	49.5kg	Y	Y	Y	Y	Y	Y	Y	Y	N	N	NA	NO	NO	GD-4-3	1-R11、2-R12、T52	GD-4-3	R11	GD3X	GD-4-3	2R12	GD3Y	GD-4-3-6	T52	GD3Z
	GD4X	Female	37	58.5kg	N	Y	N	Y	Y	Y	Y	Y	N	NA	NA	NO	NO	GD-4-4	T6、T33、T45	GD-4-4	T33	GD4X	GD-4-4	T45	GD4Y	GD-4-4-6	T6	GD4Z
	GD5X	Female	37	46kg	Y	Y	N	Y	Y	Y	Y	N	N	NA	NA	NO	NO	GD-4-5	T29、F16、S11	GD-4-5	T29	GD5X	GD-4-5-3	F16	GD5Y	GD-4-5-6	S11	GD5Z
	GD6X	Male	49	53kg	Y	Y	N	Y	Y	Y	Y	N	Y	N	NA	NO	NO	GD-4-6	T9、F15、S10	GD-4-6	T9	GD6X	GD-4-6-3	F15	GD6Y	GD-4-6-6	S10	GD6Z
	GD7X	Female	58	47kg	Y	Y	N	Y	Y	Y	Y	N	N	NA	Y	NO	NO	GD-4-7	T4、F3、S22	GD-4-7	T4	GD7X	GD-4-7-3	F3	GD7Y	GD-4-7-6	S22	GD7Z
	GD8X	Female	38	61kg	Y	Y	N	Y	Y	Y	Y	N	N	N	NA	NO	NO	GD-4-8	F17、S18	GD-4-8	F17	GD8X	GD-4-8-3	S18	GD8Y		Q3	GD8Z
	GD10X	Female	42	59kg	Y	Y	N	Y	Y	Y	Y	N	N	Y	NA	NO	NO	GD-4-10	S13、S17	GD-4-10	S13	GD10X	GD-4-10-3	S17	GD10Y
