# Supplementary material for: Probiotic Bifidobacterium longum supplied with methimazole improved the thyroid function of Graves’ disease patients through the gut-thyroid axis
Source: Commun Biol. 2021 Sep 7;4:1046. doi: 10.1038/s42003-021-02587-z (PMC8423791; doi:10.1038/s42003-021-02587-z)
Supplement: Supplementary file 5 — Supplementary Data 2 [file 42003_2021_2587_MOESM5_ESM.xlsx]

## Sheet: Supplementary Data 2
Subject	FT3 (pmol/L)							FT4 (pmol/L)
	T0	T1	T2	T3	T4	T5	T6	T0	T1	T2	T3	T4	T5	T6
GA1X	6.18	4.34	4.02	3.99	4.24	4.1	3.89	17.92	12.7	10.23	10.82	13.37	12.08	13.74
GA3X	11.4	6.92	3.83	3.54	2.91	3.08	3.32	26.32	18.6	11.91	9.51	5.70	8.63	10.59
GA4X	46.08	6.34	NA	5.76	NA	9.37	4.70	46.08	21.77	NA	13.64	NA	10.11	5.94
GA6X	46.08	4.55	3.72	3.58	4.82	NA	NA	44.37	9.51	7.87	9.69	12.32	NA	NA
GA8X	46.08	8.79	5.38	4.34	NA	4.02	4.81	44.81	23.77	13.10	9.98	NA	7.09	12.74
GA13X	7.38	4.34	3.41	3.66	4.05	NA	NA	19.93	11.88	9.23	10.93	11.27	NA	NA
GA9X	8.91	5.31	5.14	5.07	4.06	3.64	NA	19.36	12.07	10.27	12.06	10.36	10.67	NA
GA14X	46.08	5.67	4.40	3.78	4.28	4.05	4.35	44.44	11.72	9.07	9.67	10.24	9.87	10.88
GB2X	4.54	3.61	3.66	3.53	3.22	3.60	2.41	12.45	9.68	8.18	8.81	8.70	10.20	9.48
GB8X	33.17	NA	7.38	5.74	4.14	NA	3.77	47.04	NA	15.92	12.32	7.36	NA	5.15
GB4X	39.88	9.03	4.29	NA	4.06	4.06	4.10	49.71	32.37	10.03	NA	10.85	10.70	10.24
GB5X	4.15	4.60	4.21	4.09	4.90	4.96	4.74	9.95	9.89	10.42	8.49	9.57	9.79	10.52
GB6X	4.66	3.92	NA	3.82	4.77	4.86	4.38	8.69	9.02	NA	8.87	9.38	10.27	9.83
GB7X	16.27	NA	NA	37.66	5.51	3.48	3.16	46.73	NA	NA	42.36	13.26	7.27	9.49
GB9X	7.12	4.59	4.41	4.02	NA	6.25	5.20	19.39	11.71	10.17	10.97	NA	16.05	14.56
GB12X	6.55	7.15	3.84	4.03	4.25	4.33	NA	9.73	10.47	7.1	5.77	9.37	11.1	NA
GB11X	5.73	3.44	3.42	4.52	3.52	3.33	NA	16.79	10.42	10.28	13.42	12.00	14.32	NA
GD1X	5.25	6.02	3.87	3.83	3.35	3.94	3.53	16.7	14.36	0.39	8.58	7.5	10.4	5.33
GD3X	3.53	3.02	3.64	3.98	3.67	3.42	4.38	10.1	7.94	9.3	10.6	10.58	10.36	11.25
GD4X	3.14	2.81	4.49	5.45	3.90	3.94	3.97	6.51	7.44	12.01	13.21	8.97	11.14	10.82
GD5X	10.67	3.78	4.08	3.93	NA	4.05	4.67	26.89	12.29	10.87	10.2	NA	11.27	12.21
GD6X	7.31	5.59	3.62	4.06	4.58	3.31	NA	18.71	11.37	10.16	9.02	10.22	10.74	NA
GD7X	5.44	NA	4.26	NA	4.78	4.54	4.77	9.54	NA	7.39	NA	9.94	13.35	12.97
GD8X	46.08	4.92	5.60	4.88	4.60	4.87	4.58	53.98	7.29	7.48	7.02	5.96	6.58	5.65
GD10X	7.05	4.59	4.47	3.84	3.69	NA	NA	19.41	15.51	13.89	11.09	11.79	NA	NA
Subject	TSH (umol/L)							TRAb (IU/mL)
	T0	T1	T2	T3	T4	T5	T6	T0	T3	T6
GA1X	0.01	0.0058	0.447	2.2102	1.8835	2.4181	2.2307	10	4.66	3.37
GA3X	0.01	0.01	0.01	0.01	0.2868	2.1403	1.2219	14.07	9.42	5.01
GA4X	0.01	0.01	NA	0.01	NA	1.031	15.8969	27.51	29.43	21.63
GA6X	0.01	0.01	0.007	0.0423	0.0058	NA	NA	21.63	16.07	14.07
GA8X	0.01	0.01	0.01	0.01	NA	9.3318	1.2567	27.38	27.61	21.94
GA13X	0.01	0.0056	1.2857	4.8226	5.1524	NA	NA	40	39.52	36.66
GA9X	0.01	0.0061	0.0085	0.0095	0.0397	0.1623	NA	NA	NA	NA
GA14X	0.01	0.01	0.0055	0.0252	0.1554	1.536	0.6103	NA	NA	NA
GB2X	0.01	0.003	0.0821	0.6959	1.0978	1.412	1.9076	8.81	5.78	4.20
GB8X	0.01	NA	0.01	0.01	0.0527	NA	19.117	14.67	22.41	11.5
GB4X	0.01	0.01	0.0219	NA	1.6132	2.7285	4.0952	6.77	2.10	3.88
GB5X	0.0036	1.6215	3.2705	9.5782	5.2836	5.4437	3.4223	4.49	3.00	2.65
GB6X	0.0808	1.2019	NA	8.2316	2.3356	1.9368	4.268	3.56	3.38	3.97
GB7X	0.01	NA	NA	0.01	0.01	1.8675	7.242	17.24	24.27	11.45
GB9X	0.01	0.0119	0.8493	3.5953	NA	0.246	0.0186	74	25.13	14.52
GB12X	0.01	0.01	0.0374	9.2283	2.277	2.4225	NA	20.99	20.99	16.58
GB11X	0.01	0.0065	0.8236	0.1372	0.4885	2.2718	NA	10.73	8.40	7.06
GD1X	0.01	0.01	0.01	0.01	0.1081	0.5814	1.7261	13.25	2.13	0.2
GD3X	0.015	3.452	5.4507	0.8657	1.5941	2.7884	3.2944	9.99	5.64	0.63
GD4X	0.0573	19.4663	0.2072	0.0218	0.4556	4.861	1.4379	22.98	11.2	2.1
GD5X	0.01	0.01	0.0541	2.0005	NA	5.0067	4.5	4.28	1.01	0.85
GD6X	0.01	0.0028	0.0185	0.9739	2.3487	3.6957	NA	3.04	1.6	1.45
GD7X	0.01	NA	10.5927	NA	4.1	1.3086	1.6438	11.15	2.19	2.02
GD8X	0.01	0.01	0.0729	0.4231	5.7173	4.5805	7.4606	18.39	21.12	12.92
GD10X	0.01	0.01	0.0053	1.4828	1.5223	NA	NA	4.94	2.57	1.01
